# Supplementary material for: The Spinal Cord Stimulation Trial Success Score (STSS): A Narrative Review and Evidence-Informed Conceptual Framework for Structured Candidate Assessment
Source: J Clin Med. 2026 Jun 23;15(13):4849. doi: 10.3390/jcm15134849 (PMC13360793; doi:10.3390/jcm15134849)
Supplement: Supplementary file 1 [file jcm-15-04849-s001.zip]

Archive with 1 entries (1 files):
- jcm-4355223-supplementary.pdf
